# Supplementary material for: Expanded GEP-NET organoid culture for personalized therapy evaluation
Source: Sci Adv. 2026 Jul 24;12(30):eaea4296. doi: 10.1126/sciadv.aea4296 (PMC13398536; doi:10.1126/sciadv.aea4296)
Supplement: Supplementary file 2 — Tables S1 and S2 [file sciadv.aea4296_tables_s1_and_s2.zip]

Archive with 2 entries (2 files):
- aea4296_table_s1.xlsx
- aea4296_table_s2.xlsx
