# Supplementary material for: Expanded GEP-NET organoid culture for personalized therapy evaluation
Source: Sci Adv. 2026 Jul 24;12(30):eaea4296. doi: 10.1126/sciadv.aea4296 (PMC13398536; doi:10.1126/sciadv.aea4296)
Supplement: Supplementary file 2 — Tables S1 and S2 [file sciadv.aea4296_tables_s1_and_s2.zip › aea4296_table_s1.xlsx]

## Sheet: Table S1
Patient ID	Lesions Provided	Grade	Ki67	Functional	VHL/MEN1 Status	Prior NET Diagnosis?	Neoadjuvant	Adjuvant	Recurrence Within 1 Year of Operation	Tumor Mutation Burden (TMB)	Lesions Cultured Long Term	Lesions Therapeutically Treated	Final Passage Reached	Reason for Culture End
PNET1	Primary (a and b)	1	0.01	Gastrin	Germline MEN1	Yes	None	None	Yes	1.57	PNET1a and 1b	PNET1a and 1b	3	Low Growth
PNET2	Primary	3	0.22	No	Germline VHL	No	None	None	No	NA	PNET2	None	3	Fibroblast
PNET3	Primary	1	<3%	Insulin	Germline MEN1	Yes	None	None	No	0	PNET3	PNET3	2	Low Growth
PNET4	Liver Lesions (a, b, c, d, e)	2	0.06	No	None	Yes	Lanreotide	Octreotide, Lanreotide, Multifocal microwave ablation, SBRT	Yes	8.65	mPNET4a, b, c, d, e	mPNET4a and b	>6	NA
PNET5	Lymph Node	2	0.1	No	Germline MEN1	Yes	Microwave Liver ablation	Lutathera, Olaparib, lanreotide	Yes	2.35	mPNET5	mPNET5	2	Low Growth
PNET6	Primary	3	0.3	No	Germline MEN1	Yes	None	None	No	0.354	PNET6	PNET6	>6	NA
PNET7	Liver Lesion (a and b), Primary (c)	2	0.05	No	Somatic MEN1	No	Lanreotide	Lanreotide	Yes	1.57	mPNET7a and b, PNET7c	mPNET7a and b, PNET7c	3	Fibroblast
PNET8	Primary	2	0.15	No	Germline VHL Type 2A	No	None	None	Yes	1.57	PNET8	PNET8	2	Low Growth
PNET9	Primary (a), Liver Lesion (b)	1	<3%	No	Somatic MEN1	No	Octreotide, CAPTEM, SBRT, Lutathera,	Lanreotide	Yes	1.57	PNET9a, mPNET9b	mPNET9b	3	Fibroblast
PNET10	Liver Lesions (a, b, c, d)	2	0.05	No	Somatic MEN1	Yes	Lanreotide	Lanreotide	No	2.36	mPNET10a, b, c, d	mPNET10b, c, d	>6	NA
PNET11	Primary	3	0.22	No	Germline MEN1	Yes	None	Lanreotide	Yes	1.57	PNET11	PNET11	>6	NA
SINET1	Liver Lesions (a, b, c, d, e, f)	1	<3%	Serotonin	None	No	Lanreotide	Lanreotide	No	3.92	mSINET1a, b, c, d, e, f	mSINET1a, b, c, d	3	Low Growth
SINET2	Primary (a), Lymph Node (b)	1	<3%	No	None	No	None	None	No	1.57	SINET2a, mSINET2b	None	2	Low Growth
SINET3	Liver Lesion	3	>20%	Serotonin	None	No	None	None	No	0.78	mSINET3	mSINET3	>6	NA
SINET4	Primary	1	<3%	No	None	No	Octreotide	Lanreotide	No	0.79	SINET4	SINET4	4	Low Growth
SINET5	Primary	1	<3%	Serotonin	None	No	Octreotide	Octreotide	No	2.35	SINET5	SINET5	3	Low Growth
GASNET1	Primary (a and b)	3	>30%	No	Germline MEN1	Yes	Octreotide, sunitinib	Octreotide	Yes	0.6	GASNET1a and b	GASNET1a and b	>6	NA
