# Supplementary material for: Expanded GEP-NET organoid culture for personalized therapy evaluation
Source: Sci Adv. 2026 Jul 24;12(30):eaea4296. doi: 10.1126/sciadv.aea4296 (PMC13398536; doi:10.1126/sciadv.aea4296)
Supplement: Supplementary file 2 — Tables S1 and S2 [file sciadv.aea4296_tables_s1_and_s2.zip › aea4296_table_s2.xlsx]

## Sheet: Days to Passage
Tumor ID	Origin	Grade	Location	Functional	Prior NET	SSTR2 Neoadjuvant	Recurrence?	VHL/MEN1 Status	P1 (Days)	P2	P3	P4	P5	P6
PNET1A	PNET	1	P	Gastrin	Yes	No	Yes	Germline MEN1	15	35	65
PNET1B	PNET	1	P	Gastrin	Yes	No	Yes	Germline MEN1	15	64	60
PNET2	PNET	3	P	No	No	No	No	VHL	28	20	38	29
PNET3	PNET	1	P	Insulin	Yes	No	No	Germline MEN1	39	66
PNET4a	PNET	2	M	No	Yes	Yes	Yes	None	11	32	14	40	37	31
PNET4b	PNET	2	M	No	Yes	Yes	Yes	None	17	26	14
PNET4C	PNET	2	M	No	Yes	Yes	Yes	None	11	12	13	14	14	14
PNET4D	PNET	2	M	No	Yes	Yes	Yes	None	17	7	12	21
PNET4E	PNET	2	M	No	Yes	Yes	Yes	None	17	7	12	7	14
PNET5	PNET	2	M	No	Yes	No	Yes	Germline MEN1	29	49
PNET6	PNET	3	P	No	Yes	No	No	Germline MEN1	10	40	33	18	35	34
PNET7A	PNET	2	M	No	No	Yes	Yes	Somatic MEN1	30	54	30
PNET7B	PNET	2	M	No	No	Yes	Yes	Somatic MEN1	30	54	40
PNET7C	PNET	2	P	No	No	Yes	Yes	Somatic MEN1	22	44	34
PNET8	PNET	2	P	No	No	No	Yes	VHL2	9	33
PNET9A	PNET	1	M	No	No	Yes	Yes	Somatic MEN1	36	38
PNET9B	PNET	1	M	No	No	Yes	Yes	Somatic MEN1	41	33	45
PNET10A	PNET	2	M	No	Yes	Yes	No	Somatic MEN1	19	11	7	14	9	12
PNET10B	PNET	2	M	No	Yes	Yes	No	Somatic MEN1	19	11	21	9	12	14
PNET10C	PNET	2	M	No	Yes	Yes	No	Somatic MEN1	19	9	23	14	7	14
PNET10D	PNET	2	M	No	Yes	Yes	No	Somatic MEN1	23	28	14	14	14	20
PNET11	PNET	3	P	No	Yes	No	Yes	Germline MEN1	16	21	14	14	14	13
SINET1A	SINET	1	M	Serotonin	No	Yes	No	None	28	56	31
SINET1B	SINET	1	M	Serotonin	No	Yes	No	None	28	56	29
SINET1C	SINET	1	M	Serotonin	No	Yes	No	None	28	42	60
SINET1D	SINET	1	M	Serotonin	No	Yes	No	None	28	56	32
SINET1E	SINET	1	M	Serotonin	No	Yes	No	None	28	42	45
SINET1F	SINET	1	M	Serotonin	No	Yes	No	None	48	36	46	46
SINET2A	SINET	1	P	No	No	No	No	None	38	37
SINET2B	SINET	1	M	No	No	No	No	None	14	61
SINET3	SINET	3	M	Serotonin	No	No	No	None	22	10	13	16	17	15
SINET4	SINET	1	P	No	No	Yes	No	None	16	21	6	14
SINET5	SINET	1	P	Serotonin	No	Yes	No	None	11	17	20	12
GASNET1A	GASNET	3	P	No	Yes	Yes	Yes	Germline MEN1	27	11	25	23	14	7
GASNET1B	GASNET	3	P	No	Yes	Yes	Yes	Germline MEN1	12
