# Supplementary material for: Expanded GEP-NET organoid culture for personalized therapy evaluation
Source: Sci Adv. 2026 Jul 24;12(30):eaea4296. doi: 10.1126/sciadv.aea4296 (PMC13398536; doi:10.1126/sciadv.aea4296)
Supplement: Supplementary file 3 — Data S1 to S5 [file sciadv.aea4296_data_s1_to_s5.zip]

Archive with 5 entries (5 files):
- aea4296_data_s1.xlsx
- aea4296_data_s2.xlsx
- aea4296_data_s3.xlsx
- aea4296_data_s4.xlsx
- aea4296_data_s5.xlsx
