# Supplementary material for: Expanded GEP-NET organoid culture for personalized therapy evaluation
Source: Sci Adv. 2026 Jul 24;12(30):eaea4296. doi: 10.1126/sciadv.aea4296 (PMC13398536; doi:10.1126/sciadv.aea4296)
Supplement: Supplementary file 3 — Data S1 to S5 [file sciadv.aea4296_data_s1_to_s5.zip › aea4296_data_s1.xlsx]

## Sheet: Passage 0 ki67 Counts
Grade 1						Grade 2						Grade 3
SINET4	ki67+	Non-Positive Cell	Total	% Positive		mPNET4b	ki67+	Non-Positive Cell	Total	% Positive		PNET6	ki67+	Non-Positive Cell	Total	% Positive
Count	1	143	144	0.694444		Count	4	75	79	5.06329		Count 1	126	425	551	22.8675
Count 1	2	104	106	1.88679		Count 1	9	92	101	8.91089		Count 2	158	675	833	18.9676
Count 2	0	62	62	0		Count 2	4	43	47	8.51064		Count 3	178	657	835	21.3174
Count 3	1	82	83	1.20482		Count 3	0	6	6	0		Count 4	191	684	875	21.8286
Count 4	0	28	28	0		Sum	17	216	233	7.29614		Count 5	149	554	703	21.1949
Count 5	0	30	30	0						2.11536		Sum	802	2995	3797	21.1219
Count 6	1	113	114	0.877193		PNET8	ki67+	Non-Positive Cell	Total	% Positive						1.27888
Sum	5	562	567	0.881834		Count	50	550	600	8.33333		GASNET1A	ki67+	Non-Positive Cell	Total	% Positive
				0.725344		Count 1	67	632	699	9.58512		Count 1	51	147	198	25.7576
mSINET1A	ki67+	Non-Positive Cell	Total	% Positive		Count 2	76	697	773	9.83182		Count 2	46	191	237	19.4093
Count	5	111	121	4.13223		Count 3	117	630	747	15.6627		Count 3	21	63	84	25
Count 1	5	70	80	6.25		Count 4	56	624	680	8.23529		Sum	118	401	519	22.736
Count 2	5	138	148	3.37838		Sum	366	3133	3499	10.4601						3.46725
Count 3	12	381	404	2.9703						3.06654		PNET11	ki67+	Non-Positive Cell	Total	% Positive
Count 4	6	178	189	3.1746		PNET7C	ki67+	Non-Positive Cell	Total	% Positive		Count	9	106	115	7.82609
Count 5	19	287	325	5.84615		Count	21	230	251	8.36653		Count 1	9	236	245	3.67347
Sum	52	1165	1267	4.10418		Count 1	12	233	245	4.89796		Count 2	9	73	82	10.9756
				1.42161		Count 2	4	146	150	2.66667		Count 3	5	150	155	3.22581
mSINET1B	ki67+	Non-Positive Cell	Total	% Positive		Count 3	16	323	339	4.71976		Count 4	7	247	254	2.75591
Count	12	206	231	5.19481		Count 4	8	207	215	3.72093
Count 1	3	146	153	1.96078		Sum	61	1139	1200	5.08333		Sum	39	812	851	4.58284
Count 2	13	206	233	5.5794						2.14616						3.57939
Count 3	13	211	238	5.46218		mPNET5	ki67+	Non-Positive Cell	Total	% Positive		mSINET3	ki67+	Non-Positive Cell	Total	% Positive
Count 4	7	248	263	2.6616		Count			0	#DIV/0!		Count	8	78	86	9.30233
Count 5	8	299	316	2.53165		Count 1	15	399	414	3.62319		Count 1	9	110	119	7.56303
Count 6	7	248	263	2.6616		Count 2	11	344	355	3.09859		Count 2	27	112	139	19.4245
Sum	7	229	243	2.88066		Count 3	18	315	333	5.40541		Count 3	24	74	98	24.4898
	70	1793	1940	3.60825		Count 4	15	278	293	5.11945		Count 4	25	173	198	12.6263
				1.41572		Count 5	8	177	185	4.32432		Count 5	27	187	214	12.6168
mSINET1D	ki67+	Non-Positive Cell	Total	% Positive		Sum	67	1513	1580	4.24051		Count 6	23	78	101	22.7723
Count	4	278	287	1.39373						0.97397		Count 7	23	148	171	13.4503
Count 1	6	256	268	2.23881		mPNET10A	ki67+	Non-Positive Cell	Total	% Positive		Count 8	23	145	168	13.6905
Count 2	2	105	109	1.83486		Count	45	157	202	22.2772		Count 9	18	177	195	9.23077
Count 3	3	183	189	1.5873		Count 1	68	307	375	18.1333		Sum	207	1282	1489	13.9019
Count 4	1	101	103	0.970874		Count 2	29	115	144	20.1389						5.81369
Count 5	2	113	118	1.69492		Count 3	28	138	166	16.8675
Count 6	1	90	92	1.08696		Count 4	66	195	261	25.2874
Count 7	1	80	82	1.21951		Count 5	51	192	243	20.9877
Sum	20	1206	1248	1.60256		Count 6	18	186	204	8.82353
				0.395724		Sum	305	1290	1595	19.1223
										5.23362
						mPNET10b	ki67+	Non-Positive Cell	Total	% Positive
						Count	132	716	848	15.566
						Count 1	26	423	449	5.79065
						Count 2	60	416	476	12.605
						Count 3	44	300	344	12.7907
						Sum	262	1855	2117	12.376
						mPNET10c	ki67+	Non-Positive Cell	Total	% Positive
						Count 1	67	154	221	30.3167
						Count 2	200	531	731	27.3598
						Count 3	439	882	1321	33.2324
						Count 4	429	775	1204	35.6312
						Sum	1135	2342	3477	32.6431

## Sheet: Late Passage ki67 Counts
Grade 1							Grade 2						Grade 3
mSINET1B Passsage 3	ki67+	Non-Positive Cell	Total	% Positive			mPNET4b Passage 6	ki67+	Non-Positive Cell	Total	% Positive		GASNET1a Passage 6	ki67+	Non-Positive Cell	Total	% Positive
Count	24	283	307	7.81759			Count	10	111	121	8.26446		Count	566	720	1286	44.0124
Count 1	16	360	376	4.25532			Count 1	10	70	80	12.5		Count 1	778	701	1479	52.6031
Count 2	20	352	372	5.37634			Count 2	10	138	148	6.75676		Count 2	599	524	1123	53.3393
Count 3	3	150	153	1.96078			Count 3	23	381	404	5.69307		Count 3	525	636	1161	45.2196
Count 4	22	300	322	6.8323			Count 4	11	178	189	5.82011		Count 4	450	527	977	46.0594
Count 5	8	538	546	1.4652			Count 5	38	287	325	11.6923		Count 5	445	414	859	51.8044
Sum	93	1983	2076	4.47977			Sum	102	1165	1267	8.05051		Sum	3363	3522	6885	48.8453
				2.56312							2.72254						4.17939
							mPNET10b passage 6	ki67+	Non-Positive Cell	Total	% Positive		PNET6 Passage 6	ki67+	Non-Positive Cell	Total	% Positive
							Count	51	251	302	16.8874		Count	41	199	240	17.0833
							Count 1	46	610	656	7.0122		Count 1	78	341	419	18.6158
							Count 2	58	428	486	11.9342		Count 2	74	252	326	22.6994
							Count 3	56	532	588	9.52381		Count 3	67	300	367	18.2561
							Count 4	49	439	488	10.041		Count 4	78	256	334	23.3533
							Count 5	91	874	965	9.43005		Count 5	105	339	444	23.6486
							Sum	351	3134	3485	10.0717		Count 6	85	270	355	23.9437
													Sum	528	1957	2485	21.0857
																	2.9611
