# Supplementary material for: Expanded GEP-NET organoid culture for personalized therapy evaluation
Source: Sci Adv. 2026 Jul 24;12(30):eaea4296. doi: 10.1126/sciadv.aea4296 (PMC13398536; doi:10.1126/sciadv.aea4296)
Supplement: Supplementary file 3 — Data S1 to S5 [file sciadv.aea4296_data_s1_to_s5.zip › aea4296_data_s2.xlsx]

## Sheet: mSINET1b
Clone.germline	Population 1	Population 2	Population 3	Population 4
	ARID1B (6) Nonsynonymous	POLR2A (17) Frameshift	156Mbp AAB (X)	NPHP1 (2) Nonsynonymous
	CDKN1B (12) Frameshift	KIAA1217 (10) Nonsynonymous	EBAG9 (6) Nonsynonymous	ACTL6B (7) Nonsynonymous
	ACOT12 (5) Synonymous	MAGEB16 (X) Nonsynonymous	? (1) Promoter	ERV3-1 (7) Synonymous
	BCL11B (14) Synonymous	UBXN11 (1) Promoter	ASTL (2) Promoter	RCC1 (1) Promoter
	SLC4A5 (2) Promoter	ENST00000421619 (1)	MALL (2) Promoter	ADGRL4 (1) Promoter
	SHISA5 (3) Promoter	NUF2 (1) Promoter	ZNF621 (3) Promoter	DRAM2 (1) Promoter
	LINC02429 (4) Promoter	HEATR1 (1) Promoter	? (3) Promoter	CAPZA1 (1) Promoter
	SCARB2 (4) Promoter	DHX57 (2) Promoter	LINC01565 (3) Promoter	ENST00000431862 (1)
	LINC01438 (4) Promoter	MAP3K19 (2) Promoter	CTBP1 (4) Promoter	RGSL1 (1) Promoter
	SPOCK3 (4) Promoter	ZEB2 (2) Promoter	SELENOP (5) Promoter	HHAT (1) Promoter
	? (5) Promoter	CPS1 (2) Promoter	SV2C (5) Promoter	? (2) Promoter
	CPLX2 (5) Promoter	PI3KR4 (3) Promoter	NR2F1-AS1 (5) Promoter	MAP3K2 (2) Promoter
	? (6) Promoter	SLC26A1 (4) Promoter	SLC36A3 (5) Promoter	ARMC9 (2) Promoter
	GPR146 (7) Promoter	COL23A1 (5) Promoter	TRMT9B (8) Promoter	EFHD1 (2) Promoter
	CCM2 (7) Promoter	E2F2 (6) Promoter	MIR7705 (8) Promoter	KIF1A (2) Promoter
	and more…	and more…	and more…	and more…

## Sheet: PNET6
Clone.Germline	Population 1	Population 2
7Mbp CL (Y)	249Mbp A (1)	4Mbp A (22)
	238Mbp A (2)	120kbp AAB (19)
	198Mbp A (3)	10kbp A (4)
	171Mbp A (6)	SLC49A4 (3) SpliceSite
	145Mbp A (8)	ELMO2 (20) nonsynonymous
	138Mbp A (9)	DMRTA2 (1) promoter
	130Mbp A (11)	ARHGEF33 (2) promoter
	83Mbp A (17)	? (2) Promoter
	64Mbp A (20)	COL6A5 (3) Promoter
	MUC12 (7) nonsynonymous (7)	LOC100131635 3) Promoter
	CACTIN (19) nonsynonymous (19)	TMEM161B-DT (5) Promoter
	TFAP2D (6) synonymous	ENST00000503218 (5)
	NR1H3 (11) synonymous	SNORD1 16-18 (15) Promoter
	CUX2 (12) synonymous	PITPNC1 (17) Promoter
	ABCC12 (16) synonymous	GPATCH1 (19) Promoter
	and more…	and more…

## Sheet: GASNET1a
clone.germline	Population 1	Population 2	Population 3	Population 4	Population 5	Population 6	Population 7	Population 8	Population 9
151Mbp A (X)	134Mbp A (11)	PLPP7 (9) synonymous	NRAS (1) nonsynonymous	SMAD4 (18) nonsynonymous	CTNNB1 (3) nonsynonymous	10Mbp AAB (20)	3Mbp AAB (5)	21Mbp A (17)	AMER1 (X) nonsynonymous
? (X) intergenic	79Mbp A (18)	TMCC1 (3) promoter	SMAD4 (18) nonsynonymous	STXBP3 (1) nonsynony	AGT (1) nonsense	5Mbp AAB (5)	2Mbp AAA (21)	13Mbp A (7)	7Mbp A (7)
? (X) intergenic	50Mbp A (6)	ZC3HAV1L (7) promoter	1Mbp AAB (20).	BMP1 (8) synonymous	NBPF1 (1) nonsynonymous	4Mbp AAB (10)	2Mbp AAB (20).	CSMD3 (8) nonsense	1Mbp A (19)
? (X) intergenic	ENST00000436953 (6)	LINC00327 (13) promoter	330kbp AAB (19)	HNRNPR (1) promoter	TTN (2) nonsynonymous	3Mbp AAB (17)	Mbp AAA (10)	UHRF2 (9) nonsynonymous	750kbp AAA (17)
	LRP10 (14) nonsense	INSM2 (14) promoter	AEBP1 (7) nonsynonymous	KDM4A-AS1 (1) promoter	DDX60L (4) nonsynonymous	2Mbp AAB (15)	2Mbp AAB (10)	RFX4 (12) nonsynonymous	600kbp A (6)
	RPL11 (1) frameshift	ARRB2 (17) promoter	ZNF202 (11) synonymous	LINC00960 (3) promoter	PRAMEF14 (1) promoter	2Mbp AAB (1)	1Mbp AAB (14)	INO80D (2) synonymous	160kbp AAB (5)
	PMPCA (9) frameshift	CCDC157 (22) promoter	CFHR2 (1) promoter	LEF1-AS1 (4) promoter	PRAMEF14 (1) promoter	2Mbp AAA (17)	1Mbp AAB (1)	ABCB8 (7) promoter	140kbp A (3)
	ZNF280D (15) frameshift	MSANTD1 (4) three UTR	ZFYVE28 (4) promoter	DEFB103A (8) promoter	HIPK1-AS1 (1) promoter	840kbp AAB (3)	1Mbp AAB (9)	ENST00000440763 (8)	10kbp AAA (12)
	NHLH2 (1) nonsynonymous	HLA-DOA (1) intron	TMPRSS11E (4) promoter	ENST00000549357 (12)	MIR4435-2HG (2) promoter	310kbp AAA (2)	690kbp AAB (16)	MIR23B (9) promoter	LOX (5) nonsynonymous
	MАP3K19 (2) nonsynomous	HLA-DPB1 (1) intron	GRID2 (4) promoter	ENST00000549357 (12)	SATB2 (2) promoter	200kbp AAA (12)	680kbp A (16)	NUP188 (9) promoter	12CYP2C8 (10) nonsynonymous
	FREM1 (9) nonsynonymous	MIR570HG (1) intron	GUsbrl (5) promoter	INC02193 (16) promo	? (7) promoter	140kbp AAB (9)	640kbp AAB (17)	MMP15 (16) promoter	ENST00000617878 (1)
	TMEM72 (10) nonsynomous	RAD17 (1) intron	? (5) promoter	RNU2-1 (17) promoter	CNGB3 (8) promoter	10kbp A (22)	380kbp AAB (13)	RBM11 (21) promoter	LBX2 (2) promoter
	? (14) nonsynonymous	WDR46 (1) intron	INVS (9) promoter	ATRN (20) promoter	TRIM32 (9) promoter	KLHL29 (2) nonsynonymous	90kbp AAB (19)	HORMAD2 (22) promoter	ENST00000428888 (2)
	TGM5 (15) nonsynonym	LINC00276 (2) intron	GRM5 (11) promoter	LGALS8 (1) intron	ANKRD42 (11) promoter	CD302 (2) nonsynonymous	250kbp AAA (12)	RGL1 (1) three UTR	IL7R (5) promoter
	KRT17 (17) nonsynony	RPL37A (2) intron	MTUS2-AS1 (13) promoter	NOX1 (1) intron	PRSS23 (11) promoter	NBPF11 (1) promoter	130kbp AAB (8)	ZBED3 (5) three UTR	ZC3HAV1 (7) promoter
	and more...	and more….	and more….	and more….	and more…	and more….	and more...	and more...	and more...
