# Supplementary material for: Expanded GEP-NET organoid culture for personalized therapy evaluation
Source: Sci Adv. 2026 Jul 24;12(30):eaea4296. doi: 10.1126/sciadv.aea4296 (PMC13398536; doi:10.1126/sciadv.aea4296)
Supplement: Supplementary file 3 — Data S1 to S5 [file sciadv.aea4296_data_s1_to_s5.zip › aea4296_data_s3.xlsx]

## Sheet: Sunitinib
log(Concentration)	pNET1A				pNET1B				pNET3				pNET4a				pNET4b				pNET5				pNET6				pNET7a				pNET7b				pNET7c				pNET8				pNET9				pNET10b
-7	124.655	72.3816	81.1264	112.64	239.39	185.133	69.6097	133.431	43.4743	46.3441	89.6759	55.6251	64.3035	103.261	110.606	118.721	104.375	106.244	168.603	172.796	103.611	87.2347	123.161	117.65	69.8897	91.6448	83.2398	90.208	91.9422	89.9828	98.9442	106.806	78.5927	89.5613	65.995	39.3482	69.5408	111.842	122.013	102.211	92.0248	165.347	119.218	166.698	74.6326	74.001	54.9287	35.7179	40.7226
-6.30103																					82.1576	105.612	134.247	134.843	52.5449	66.1053	82.9062	43.6025	54.2872	97.7075	89.5826	103.152	80.0001	77.4675	75.2357	45.1836	61.981	126.101	126.819	100.285	83.0449	68.1101	174.484	126.33	96.4734	55.4132	68.4164	48.7861	122.252
-6	55.1626	113.381	73.7117	104.854	86.53	66.5696	97.9913	66.1024	30.55	59.1869	45.9166	56.0932	61.1331	112.934	105.754	105.463	48.268	69.071	100.21	73.4877	44.6279	72.0497	86.7531	53.6507	59.3618	53.4632	41.0522	70.9531	74.3876	69.706	101.096	79.8787	66.9495	69.3998	59.0191	44.2203	64.2405	116.955	115.749	137.809	4.38364	2.452	26.3211	0.569341	43.1756	38.3999	34.4937	45.8965	169.344
-5.30103									42.4159	43.5557	46.4662	27.4971	63.9449	41.1315	105.298	103.596	26.3341	19.4951	40.2569	18.1564	0.607579	3.20916	3.56147	3.03529	1.63847	6.09005	2.34464	3.38225	3.12233	2.603	2.77442	2.53645	3.83405	4.46144	2.10282	2.24334	5.54458	24.0009	35.7508	22.6999	3.49436	0.296063	0.355002	0.268639	3.81533	15.443	5.07413	2.14558	32.0808
-5	2.44763	16.2666	17.4774	32.2457	11.3858	3.99467	5.45425	3.13096	10.665	15.9365	8.10054	17.0356	37.4241	38.0327	34.7842	20.7144	0.781007	5.72846	14.5939	0.561577																	0.133311	0.320142	0.599414	0.948748
[truncated: 51 more columns]

## Sheet: Everolimus
log(Concentration)	pNET1A				pNET1B				pNET3				pNET4a				pNET4b				pNET5				pNET6				pNET7a				pNET7b				pNET7c				pNET8				pNET9				pNET10b
-7	82.7046	126.935	65.8262	89.8849	47.7004	44.4181	41.4178	45.8168	135.326	151.782	133.205	82.1607	117.325	92.73	51.8316	62.9731	91.4906	51.2661	62.5955	60.9483	62.8095	68.3868	61.6652	88.4407	74.0985	118.541	90.0583	52.2991	82.7441	94.1362	85.714	107.43	98.5029	102.195	95.3407	112.732	57.6761	70.8175	91.3027	105.702	111.675	78.1672	151.161	117.901	51.4512	82.3566	77.0941	100.737	71.3249
-6	93.8183	88.479	38.8692	99.4693	45.7153	52.6182	55.5621	86.1292	62.2556	87.7779	80.9952	44.8912	95.9914	84.6892	62.9952	75.0153	52.1456	78.0367	57.0485	66.1335	55.1495	72.6557	64.2596	77.4508	59.6436	70.2014	41.3241	78.9522	49.2577	108.533	91.6448	108.63	69.9147	97.4177	95.9351	91.0203	53.2905	66.2878	86.9627	92.8703	89.6393	124.635	115.271	110.206	80.2562	54.2017	68.0887	63.1571	60.0343
-5.30103									26.641	36.5003	63.7473	40.2995	50.9253	59.9652	60.0888	55.1836	52.6183	35.1409	54.3789	70.8503	81.0254	69.1407	87.8288	93.9635	43.4852	57.7088	68.8525	59.5371	40.3485	87.897	90.8572	87.248	83.4368	63.6561	91.4386	56.8515	55.6395	90.9523	90.5339	109.828	33.754	79.3509	75.4759	57.3148	54.5287	72.8049	62.5493	46.9389	5.11734
-5	83.9049	63.0958	88.2981	14.0392	55.4155	50.8812	74.4438	52.7197	12.1668	57.2677	45.2175	53.3753	17.5111	53.1417	41.4487	46.5765	40.925	54.5846	26.7278	31.1804	29.5436	64.7269	53.2488	46.8056	37.0811	54.168	54.4733	48.1105	38.2215	90.933	95.6289	68.5826	65.2699	82.9438	86.1198	95.5663	53.452	81.9796	75.1778	114.969	44.8783	17.0329	42.3816	30.7099	56.1443	42.1996	61.0106	73.4704	4.24175
-4.30103																																					23.2108	42.4047	66.931	64.4001
[truncated: 51 more columns]

## Sheet: Sirolimus
log(Concentration)	pNET1A				pNET1B				pNET3				pNET4a				pNET4b				pNET5				pNET6				pNET7a				pNET7b				pNET7c				pNET8				pNET9				pNET10b
-7									90.1726	106.42	75.5501	153.537	80.7178	73.7861	74.7889	68.1386	124.263	106.897	85.6723	81.4273	103.923	101.663	67.5592	71.9824	89.0108	87.1361	90.3064	72.6261	69.9726	59.0411	72.9315	90.6575	88.0148	62.7907	64.1159	85.7512	54.8584	86.1238	96.2887	86.7777	65.4802	107.525	95.1186	90.9831	79.5974	107.019	41.9281	72.3164	55.0507
-6									129.448	123.564	136.068	86.7893	83.1281	72.2379	67.0303	63.7403	87.9142	60.2021	78.1194	72.3859	94.7762	106.279	112.587	86.5615	132.739	80.2926	60.3567	48.3615	81.9726	78.274	82.7945	40.7671	73.0274	55.5289	48.2945	70.5493	57.6603	91.913	81.1054	68.8123	55.3559	58.9944	70.6893	55.3559	100.152	97.2092	70.1033	80.6528	59.3757
-5.30103									51.8272	58.0465	37.3156	20.7309	81.5799	68.4377	59.7643	57.3716	25.8009	60.441	70.7136	55.4242	79.0672	69.6958	62.2952	58.5092	75.1562	80.2469	65.4321	77.2138	88.6849	73.6986	72.1096	70.3836	95.5259	85.5752	45.5415	47.7446	47.3587	101.112	77.5712	89.0787	71.0508	57.8531	47.548	50.0791	102.435	133.804	66.3838	86.4924	51.0481
-5									15.6545	27.2691	20.7043	32.8239	36.1541	49.4898	41.045	37.1393	30.1011	42.5237	57.0965	53.9908	46.6772	42.8323	58.6323	34.5105	58.9849	57.2931	49.2303	44.3225	37.8082	81.6986	88	83.4247	68.1354	65.8333	30.0775	42.5191	27.4093	65.7816	43.9315	62.7596	45.5593	42.8475	45.9661	55.8644	42.8905	56.6527	59.1215	21.5406	46.7601
-4.30103																	36.0613	44.2328	31.9755	19.0077	27.3053	3.7753	7.21056	3.52629									40.0356	24.1995	24.3406	16.3493													31.3896
[truncated: 50 more columns]

## Sheet: Cabozantinib
log(Concentration)	pNET1A				pNET1B				pNET3				pNET4a				pNET4b				pNET5				pNET6				pNET7a				pNET7b				pNET7c				pNET8				pNET9				pNET10b
-7	65.9702	83.0067	129.017	132.497	127.1	72.982	75.2026	67.5678	72.6277	132.086	121.411	54.261	66.2623	101.191	97.1866	84.8391	133.788	78.0334	125.533	108.958	78.5287	96.2936	88.8717	114.236	115.862	121.984	127.415	72.5953	113.268	124.008	96.1078	84.6295	91.1704	96.3874	72.4192	70.9906	119.614	129.283	101.607	77.0276	71.1934	80.341	68.8508	95.4763	77.7688	74.8791	91.369	23.5322	117.733
-6	127.1	72.982	92.9017	79.3672	183.964	201	129.017	191.494	67.6631	117.612	88.85	97.2642	75.6738	97.3314	95.4999	102.359	49.8778	71.6109	55.2619	75.7696	96.8278	92.7876	91.8461	73.4177	79.4635	117.509	81.607	75.8545	99.8224	135.293	110.961	87.1022	71.3201	69.6161	60.204	44.3276	103.249	102.117	96.4454	72.8415	66.4982	92.3317	129.076	98.5781	23.9215	55.5862	61.5168	83.4442	93.6371
-5.30103									30.9297	27.2004	41.395	36.1507	29.1604	52.3254	69.3173	81.7946	52.0579	43.824	42.0419	84.983	16.5811	7.96731	23.1278	47.943	57.1328	95.6641	77.3922	65.5811	65.7672	83.945	64.9271	63.7836	48.1138	46.8409	47.1492	69.4238	103.047	123.183	103.921	78.4804	75.8534	62.1026	88.9044	52.5317	19.812	50.4342	60.5781	50.4342	61.9389
-5	47.1319	69.9318	51.3538	43.9792	76.6303	93.5306	51.3538	114.775	8.4608	8.95027	13.0292	17.3645	16.1683	46.175	22.8151	52.3858	46.4241	52.4925	52.8506	47.2059	10.6285	4.48499	7.6545	10.2317	17.3482	23.9852	34.5355	31.9053	37.3476	39.7047	38.6427	44.5114	25.1535	23.2428	21.1832	21.9578	89.0237	98.2076	60.9875	90.7558	45.8286	42.7005	21.9224	61.065	14.7379	52.3938	48.1199	55.3396	35.2246
-4.30103																																					37.911	47.4014	31.6181	54.4611
[truncated: 51 more columns]

## Sheet: Pazopanib
log(Concentration)	pNET1A				pNET1B				pNET3				pNET4a				pNET4b				pNET5				pNET6				pNET7a				pNET7b				pNET7c				pNET8				pNET9				pNET10b
-7	149.546	65.3577	124.073	153.833	79.418	95.0061	127.062	175.665	58.617	83.8549	68.7325	41.3779	104.742	80.4937	79.2168	90.9948	65.4799	97.3421	112.011	84.0095	140.15	122.684	134.748	101.631	73.0926	78.9235	115.435	114.192	82.6251	89.8709	121.19	103.041	64.7999	80.4406	104.031	118.3	96.9601	124.719	79.3893	80.2621	178.846	144.558	96.0175	141.697	62.94	39.676	78.4436	34.3077	87.8699
-6	104.361	91.549	110.973	135.32	79.7	80.1399	69.2327	176.612	44.6955	60.8558	71.5412	55.0552	106.211	84.3883	95.5504	82.6855	93.9651	61.2274	65.7646	96.8756	134.646	107.821	101.889	69.5919	83.8377	70.7466	99.2873	121.686	72.495	105.314	85.0128	118.687	64.9872	70.4137	92.9592	95.774	102.534	107.859	110.307	92.1181	136.031	206.725	85.3754	73.6792	29.4023	41.4712	68.9658	73.058	65.3821
-5.30103									55.7472	64.3973	57.294	50.0076	111.054	80.4006	66.5515	80.2933	86.1672	75.0804	77.2937	41.0749	80.5738	61.4097	27.0278	16.987	76.1415	86.6518	101.263	89.7282	74.7329	104.899	49.7878	123.671	56.2269	101.004	92.2523	72.3343	102.545	128.511	96.8609	92.8888	160.313	140.05	106.89	86.03	14.6081	48.7471	67.2052	63.1693	11.6949
-5	65.9017	59.8497	38.6877	61.2851	46.3469	54.547	46.3469	68.2627	64.9061	46.283	43.2707	35.1091	68.1755	48.0439	50.5999	29.1159	8.55843	14.2909	27.5047	0.338575	30.8813	12.7116	7.97805	8.48326	58.6221	113.786	51.2888	99.3794	75.4932	82.661	69.706	112.2	69.3679	66.2574	82.0751	78.6437	107.025	98.5939	94.2715	93.1135	59.8839	83.1444	64.3285	89.6621	10.1829	31.0504	46.6751	12.3847	2.61956
-4.30103																																					69.969	69.0766	77.8635	49.6648
[truncated: 51 more columns]

## Sheet: CAPTEM
log(Concentration)	pNET1A				pNET1B				pNET3				pNET4a				pNET4b				pNET5				pNET6				pNET7a				pNET7b				pNET7c				pNET8				pNET9				pNET10b
-6	79.9416	125.864	72.3358	99.0854	163.469	178.902	148.797	65.0622	121.883	78.1734	106.753	134.492	115.538	97.9979	75.0984	95.3269	86.3509	134.675	95.9322	117.054	132.396	106.601	141.134	87.9115	100.086	93.4836	81.0902	71.7609	81.7869	133.232	93.749	74.0577	94.7056	91.545	100.882	91.3568	57.7838	120.703	141.724	117.757	220.69	76.2216	254.759	168.119	101.332	85.2718	107.126	92.4629	92.0189
-5	63.4365	96.3351	36.2527	109.003	99.6745	72.9189	101.664	125.013	97.2479	91.9297	116.242	107.125	96.6066	118.831	112.973	108.972	61.8109	86.7063	90.5919	92.4915	114.423	115.872	99.8061	85.0876	87.534	105.369	68.2014	92.0314	99.9363	107.908	93.6161	77.7953	107.812	72.1732	65.6625	87.1644	84.0517	139.942	103.566	132.214	187.782	87.2994	88.1059	138.943	92.4362	71.0832	105.322	112.486	87.4251
-4.30103									75.7567	127.977	102.235	80.1697	115.944	174.713	115.521	106.848	40.383	76.124	34.8274	94.4358	147.215	109.282	72.8055	81.3293	91.1433	97.7952	71.7161	99.5957	93.6334	104.673	95.3285	63.5231	95.1443	53.3805	95.0012	83.492	68.1758	134.573	102.506	122.79	94.6516	184.432	109.668	203.4	102.013	134.153	72.3263	74.886	70.3237
-4	22.6402	88.3562	71.3436	98.9738	72.5318	74.7383	77.8097	81.2179	62.4611	90.976	82.8289	114.059	79.6855	132.67	111.371	84.3898	60.8089	22.5353	40.6662	48.0032	118.798	129.027	79.9111	73.5776	36.7464	38.8622	41.127	56.9147	49.2646	123.49	122.887	41.2027	77.6913	84.1419	76.3796	53.9176	62.9767	93.4792	92.5574	98.6978	53.1081	134.401	60.8188	83.3461	67.8552	83.9552	32.9218	81.8566	166.027
[truncated: 51 more columns]

## Sheet: Cisplatin Etoposide
log(Concentration)	pNET1A				pNET1B				pNET3				pNET4a				pNET4b				pNET5				pNET6				pNET7a				pNET7b				pNET7c				pNET8				pNET9				pNET10b
-7									112.508	86.1265	65.9527	125.698	84.1309	85.2393	105.859	85.8902	125.55	47.3384	123.492	100.851	82.5238	95.1483	95.1912	70.6437	91.0752	96.2342	119.648	83.8403	87.6976	95.941	110.952	85.4696	99.6371	98.4164	85.3516	75.049	83.8646	115.949	82.1899	123.218	116.271	89.2203	72.1356	151.864	79.6067	87.32	57.0525	87.8454	62.0961
-6									127.25	85.3506	119.491	145.096	95.5841	105.049	103.73	109.641	116.625	110.334	95.8162	58.3124	64.8174	68.4267	87.3541	83.71	117.448	133.675	98.8774	87.5231	93.351	66.0029	111.258	90.9281	79.5506	113.287	76.7353	60.529	73.9763	161.278	102.002	119.742	53.2994	83.4689	70.8983	107.102	76.3242	68.3366	75.399	72.084	61.8764
-5.30103									169.149	148.2	123.37	103.973	78.7825	89.2505	90.0774	92.5229	81.5743	83.2649	98.9035	73.121	77.1152	79.1876	92.3075	89.3836	85.8434	61.7994	63.2949	89.3983	81.8492	117.134	96.9992	112.066	61.0623	106.882	87.4668	94.0651	58.3192	111.861	104.508	96.704	99.2655	93.7288	59.7175	118.249	68.0065	91.2766	65.5469	49.5996	64.3166
-5									77.5914	70.6082	85.3506	52.7622	76.0204	86.1717	87.3681	77.4279	51.6263	85.3415	47.1485	65.8499	64.9406	52.7096	76.735	63.3983	41.5628	53.7684	31.1302	32.6805	60.2381	98.6702	107.498	108.752	76.3889	77.4263	64.6145	83.2842	59.7495	84.3279	73.59	32.5549	92.7797	111.508	92.4915	42.9322	60.6511	43.5972	39.6174	24.4743	30.8672
-4.30103													11.2069	36.0134	28.9409	40.7108	24.1286	24.1286	43.7182	50.4074	29.0216	16.9407	42.2593	49.6653					67.1726	85.1076	81.2922	81.4315	23.3289	23.0374	33.2301	18.5726					31.9774	32.3164	54.5763	13.2203					7.04002
[truncated: 51 more columns]

## Sheet: Doxorubicin
log(Concentration)	pNET1A				pNET1B				pNET3				pNET4a				pNET4b				pNET5				pNET6				pNET7a				pNET7b				pNET7c				pNET8				pNET9				pNET10b
-8									62.7451	59.2489	49.4129	38.4815	64.5202	101.231	111.789	108.524	85.4759	69.717	76.8045	78.9122	97.4402	90.3169	97.0516	81.1224	75.8431	76.8649	76.5794	60.1547	93.2117	94.9105	86.9735	79.4263	98.838	65.8388	85.7384	84.5763	78.1766	106.968	92.2697	113.061	91.3559	104.802	70.791	61.6949					98.3827
-7									41.2551	58.7361	51.5106	52.7693	68.5683	74.2579	97.2701	99.2484	53.4702	53.5694	57.4187	69.8793	77.1424	90.3055	80.6241	69.3973	87.018	79.8256	55.8297	70.0591	105.41	99.0322	82.991	57.8152	101.992	71.2861	62.7468	73.7257	72.0182	86.8896	94.2823	104.117	41.0847	75.2542	96.4068	95.7966	80.4528	72.893	103.616	87.9337	74.8482
-6.30103									14.4743	20.3013	15.663	12.6096	65.4835	72.1532	77.1868	90.5995	25.3107	38.684	34.7099	32.3034	63.5016	70.7873	73.734	43.8257	44.3665	71.385	26.5099	42.3933	72.4918	73.1602	78.9529	39.2954	74.655	71.4914	69.609	92.4156	62.1032	117.356	98.6456	66.5175	66.8927	82.4407	78.1017	82.0791	64.3753	90.979	63.3617	15.2221	38.3671
-6									2.98342	7.27209	4.6849	5.99015	43.9679	68.3343	58.6078	51.5979	19.0785	37.9782	27.9097	14.2574	40.5315	47.6525	46.1186	29.6842	37.5544	50.2739	46.0569	32.8741	41.0499	56.8405	28.7127	3.28622	75.0857	93.0259	73.0988	54.9662	47.4954	38.4667	68.5003	50.1756	65.2881	42.4068	41.4915	54.3051	55.481	60.1769	56.1552	142.959	16.7023
-5.30103																					25.7865	27.0187	27.5651	23.8411									26.6409	28.8073	22.7002	17.9659									15.4034	14.0504	20.6339	28.7564	5.6276
[truncated: 51 more columns]

## Sheet: Belzutifan
log(Concentration)	pNET1A				pNET1B				pNET3				pNET4a				pNET4b				pNET5				pNET6				pNET7a				pNET7b				pNET7c				pNET8				pNET9				pNET10b
-7									71.1231	60.9626	52.3653	146.936	100.158	120.725	92.6636	91.0802	54.2481	94.4319	92.4227	122.058	78.3106	82.8095	104.504	92.5435	61.8656	85.3986	99.4361	60.0975	52.7745	109.336	104.296	104.825	90.4397	114.421	109.344	97.3918	65.5653	114.232	126.291	131.302	119.376	101.296	78.8113	44.5052	74.5288	75.9	75.6491	72.5778	68.842
-6									50.6769	59.8909	60.6587	113.639	76.1084	108.023	107.372	77.0408	58.193	95.902	107.075	70.2971	79.4033	84.0669	100.51	75.4919	72.7176	61.2711	109.648	62.0027	116.104	123.456	116.549	73.1881	93.222	96.7027	82.6811	111.245	106.616	112.101	111.927	123.732	76.2199	32.6181	46.4309	35.4473	84.9236	111.436	60.3921	69.8915	99.3282
-5.30103									127.379	75.6516	75.0051	95.6961	70.8656	106.193	109.061	105.348	69.268	61.1822	100.263	139.614	81.4768	103.942	95.6777	92.1617	68.0079	70.5075	89.148	69.8979	58.0102	115.018	129.36	106.579	73.6725	89.789	86.3634	105.141	61.4009	69.8652	73.5137	57.8145	53.4324	35.4681	32.0594	15.477	95.1151	93.6919	92.2385	70.3933	16.6986
-5									84.2594	98.2017	42.4328	72.1358	81.3688	96.1295	93.6312	88.4764	68.4839	66.8913	38.5421	70.0766	77.5242	88.4835	94.1552	79.3988	44.9474	56.9883	75.2477	50.9678	61.3521	115.825	87.8647	80.5403	64.3084	116.897	82.639	88.6948	42.7194	74.1141	71.8479	65.3689	29.2065	18.6984	33.8425	30.8291	54.4139	53.5617	54.0635	47.8041	25.5407
-4.30103													66.2562	81.5799	83.779	94.1942	22.7871	29.1577	21.807	41.1639	45.3208	72.5224	78.3403	82.0894					33.28	74.3299	72.2133	59.6254	34.1722	61.823	45.1731	57.9574	49.554	15.7825	63.8746	39.8938	15.1055	27.1798	31.7771	24.0981
[truncated: 51 more columns]

## Sheet: Dab Tram
log(Concentration)	pNET1A				pNET1B				pNET3				pNET4a				pNET4b				pNET5				pNET6				pNET7a				pNET7b				pNET7c				pNET8				pNET9				pNET10b
-7									108.305	88.9068	51.7276	80.8244	68.7859	68.1832	77.2693	59.2229	81.5943	74.7557	69.503	126.749	111.246	130.238	119.047	81.0252	33.4797	31.4442	78.159	74.4157	111.576	87.7349	83.5743	97.6806	109.339	88.233	49.3585	94.6419	89.0036	77.1523	75.9945	86.6205	112.225	99.8141	109.127	198.587	39.8107	57.4292	72.3433	64.9843	70.3242
-6.30103
-6									148.297	149.364	84.2837	105.088	98.759	46.637	80.253	68.5497	27.0154	70.0956	64.6202	82.1983	82.804	110.218	86.9163	68.5429	20.7918	36.6565	47.6686	24.1182	78.7701	86.8895	58.711	79.6496	39.6886	33.508	20.0161	20.4387	75.4056	66.3158	106.894	64.875	23.0627	5.81142	27.712	12.8443	44.223	55.5827	44.2384	40.1223	36.8109
-5.30103									86.4821	52.5359	59.0018	40.8163	28.9512	7.47384	31.127	17.1913	55.4181	44.5169	53.7005	25.964	23.1899	74.0924	65.3001	52.4398	6.78643	16.2139	18.0363	9.61644	39.1047	44.475	46.3931	33.4965	13.1653	23.1261	5.22001	10.4236	34.992	37.7654	42.0412	28.6865	9.28818	38.9096	33.514	29.2618	24.3004	33.9482	34.7252	72.7549	12.5975
-5									30.5112	18.3876	15.3566	60.0121	19.2896	16.8066	11.0048	3.80558	17.8244	32.7065	23.8385	38.4202	23.1899	49.1071	40.3148	52.4398	3.3949	9.21435	1.46677	16.4367	14.346	20.8269	25.2524	27.4481	30.9002	12.8574	9.28679	7.3651	55.9123	52.4487	41.5209	39.515	3.38221	54.9615	42.697	26.7321	25.9314	28.6473	27.9395	45.5579	6.78155
[truncated: 51 more columns]

[truncated: 2 more sheets: Streptozocin, IC50]
