# Supplementary material for: Expanded GEP-NET organoid culture for personalized therapy evaluation
Source: Sci Adv. 2026 Jul 24;12(30):eaea4296. doi: 10.1126/sciadv.aea4296 (PMC13398536; doi:10.1126/sciadv.aea4296)
Supplement: Supplementary file 3 — Data S1 to S5 [file sciadv.aea4296_data_s1_to_s5.zip › aea4296_data_s4.xlsx]

## Sheet: mSINET3
	Sunitinib p.0				Sunitinib p.6				Everolimus p.0				Everolimus p.6				Cabozantinib p.0				Cabozantinib p.6				Pazopanib p.0				Pazopanib p.6				DT p.0				DT p.6				CAPTEM p.0				CAPTEM p.6
-7	77.4148	112.227	87.9362	125.314	148.919	129.143	80.1152	94.4501	94.8792	141.173	104.246	159.836	91.4906	94.367	76.6738	75.4396	99.0285	110.475	56.0917	66.7822	55.3082	84.5845	74.6483	55.0944	80.2797	91.8102	118.907	61.6427	53.003	85.1039	108.736	72.3285	88.43	137.602	96.2812	94.6632	94.3136	79.359	93.4387	69.1408
-6.30103
-6	96.7417	70.3857	85.2305	37.7162	73.9164	90.6445	74.4259	58.0214	125.251	131.229	94.1261	138.271	70.6472	47.3248	76.8461	78.9787	109.586	106.027	82.314	95.5235	86.1574	89.7529	59.6052	95.4584	90.5717	98.3744	124.583	96.3899	32.1771	73.4746	71.3613	71.9146	80.5771	75.4817	74.3589	34.6973	53.435	59.4958	61.5672	48.4238	126.857	118.82	156.068	139.248	84.8561	107.546	109.776	97.1451
-5.30103	1.58369	90.5781	56.4918	38.4576	24.3723	50.7523	63.9201	25.5959	116.914	105.895	73.7473	79.402	58.3859	75.132	54.3298	87.2459	77.4141	113.703	126.666	135.248	58.3746	61.0026	42.2716	27.9324	42.515	26.1895	36.6387	24.6817	17.7061	34.0555	51.621	58.4267	53.4362	105.998	67.9883	36.9462	47.0239	50.216	60.7974	23.5657
-5	2.28119	14.0983	37.8364	3.1461	33.9691	10.7786	24.1869	19.0502	57.6855	62.9171	39.3254	29.3705	32.8844	27.2446	21.6709	14.8354	26.8629	23.801	50.9356	21.6408	45.2898	25.8282	10.2924	9.34441	9.78771	0.950211	13.7299	40.9848	10.93	35.8383	20.7551	45.7628	60.2676	45.7208	69.7844	60.2425	4.60412	63.2984	63.0746	39.1859	75.6821	115.4	66.5312	132.839	118.826	88.5447	78.9488	77.0394
-4.30103																																									99.1935	69.1724	77.4729	93.8085	88.8984	86.2618	74.9949	58.1361
-4																																									65.5013	85.8045	54.6149	46.7407	55.5849	53.4256	58.3298	66.5736

## Sheet: mPNET4a
	Sunitinib p.0				Sunitinib p.3				Everolimus p.0				Everolimus p.3				Cabozantinib p.0				Cabozantinib p.3				Pazopanib p.0				Pazopanib p.3				DT p.0				DT p.3				CAPTEM p.0				CAPTEM p.3
-7	64.3035	103.261	110.606	118.721	113.791	86.007	152.377	110.162	117.325	92.73	51.8316	62.9731	86.1026	96.4309	86.2923	102.969	66.2623	101.191	97.1866	84.8391	155.437	134.482	96.0701	73.8357	104.742	80.4937	79.2168	90.9948	82.1014	108.839	138.11	71.9216	68.7859	68.1832	77.2693	59.2229	65.6839	97.8411	68.8567	54.7696
-6.30103	61.1331	112.934	105.754	105.463	82.8583	102.718	96.3002	80.499
-6	63.9449	41.1315	105.298	103.596	63.9095	85.9768	105.937	114.391	95.9914	84.6892	62.9952	75.0153	73.2623	59.0704	76.9833	66.6653	75.6738	97.3314	95.4999	102.359	102.309	70.7876	109.154	87.3289	106.211	84.3883	95.5504	82.6855	65.6638	85.9321	113.043	67.1727	98.759	46.637	80.253	68.5497	56.5333	81.0967	77.5584	65.5738	115.538	97.9979	75.0984	95.3269	99.1402	84.5766	127.634	129.461
-5.30103	37.4241	38.0327	34.7842	20.7144	31.9854	43.5175	18.5581	22.4999	50.9253	59.9652	60.0888	55.1836	55.2243	48.755	48.0843	59.4117	29.1604	52.3254	69.3173	81.7946	45.7146	28.6505	55.7644	65.9965	111.054	80.4006	66.5515	80.2933	83.8423	51.55	50.9828	96.6994	28.9512	7.47384	31.127	17.1913	19.5165	17.0091	10.6986	32.5901
-5									17.5111	53.1417	41.4487	46.5765	27.2821	40.1293	32.2085	37.6459	16.1683	46.175	22.8151	52.3858	24.6358	52.3911	49.357	26.1622	68.1755	48.0439	50.5999	29.1159	53.6547	64.5394	60.4628	24.5533	19.2896	16.8066	11.0048	3.80558	14.7862	16.2487	15.2558	2.84192	96.6066	118.831	112.973	108.972	84.8486	89.939	138.358	122.645
-4.30103																																									115.944	174.713	115.521	106.848	81.0405	59.5017	74.3706	107.019
-4																																									79.6855	132.67	111.371	84.3898	79.648	89.8913	60.7064	59.8306

## Sheet: mPNET4b
	Sunitinib p.0				Sunitinib p.6				Everolimus p.0				Everolimus p.6				Cabozantinib p.0				Cabozantinib p.6				Pazopanib p.0				Pazopanib p.6				DT p.0				DT p.6				CAPTEM p.0				CAPTEM p.6
-7	104.375	106.244	168.603	172.796	72.9758	135.94	59.0301	96.5691	91.4906	51.2661	62.5955	60.9483	62.4255	86.5103	72.064	84.5438	133.788	78.0334	125.533	108.958	155.437	134.482	96.0701	73.8357	65.4799	97.3421	112.011	84.0095	109.76	103.392	79.0278	115.803	81.5943	74.7557	69.503	126.749	52.3897	68.6672	64.987	83.4236	86.3509	134.675	95.9322	117.054	118.602	105.631	96.2357	68.505
-6.30103	48.268	69.071	100.21	73.4877	86.7842	103.59	87.3801	79.5028
-6	26.3341	19.4951	40.2569	18.1564	26.2843	28.8944	39.3644	27.7578	52.1456	78.0367	57.0485	66.1335	47.3539	65.7683	85.5028	64.9093	49.8778	71.6109	55.2619	75.7696	102.309	70.7876	109.154	87.3289	93.9651	61.2274	65.7646	96.8756	79.0407	42.2482	89.1423	105.016	27.0154	70.0956	64.6202	82.1983	59.1158	57.1263	56.3168	85.5025	61.8109	86.7063	90.5919	92.4915	57.7858	107.336	51.8922	70.0812
-5.30103	0.781007	5.72846	14.5939	0.561577	0.232556	0.552113	0.0577235	0.0692298	52.6183	35.1409	54.3789	70.8503	43.2675	65.8007	52.7974	59.6234	52.0579	43.824	42.0419	84.983	45.7146	28.6505	55.7644	65.9965	86.1672	75.0804	77.2937	41.0749	82.0102	41.7978	85.7335	83.2932	17.8244	32.7065	23.8385	38.4202	20.5706	26.9992	9.25864	30.9815	40.383	76.124	34.8274	94.4358	72.236	77.9215	49.0204	78.1247
-5									40.925	54.5846	26.7278	31.1804	47.6187	35.7095	24.8793	29.7164	24.6358	52.3911	49.357	47.2059	24.6358	52.3911	49.357	26.1622	8.55843	14.2909	27.5047	0.338575	44.2715	17.6217	32.6111	22.8593	55.4181	44.5169	53.7005	25.964	11.4108	46.0957	35.9352	15.8038	60.8089	22.5353	40.6662	48.0032	50.5735	51.2409	43.788	40.2355
-4.30103
-4

## Sheet: PNET6
	Sunitinib p.0				Sunitinib p.6				Everolimus p.0				Everolimus p.6				Cabozantinib p.0				Cabozantinib p.6				Pazopanib p.0				Pazopanib p.6				DT p.0				DT p.6				CAPTEM p.0				CAPTEM p.6
-7	69.8897	91.6448	83.2398	90.208	98.137	87.5024	108.42	113.958	74.0985	118.541	90.0583	52.2991	103.897	92.3748	96.0406	81.5597	115.862	121.984	127.415	72.5953	106.644	93.439	113.897	84.9176	140.15	122.684	134.748	101.631	100.529	102.002	129.625	79.6477	33.4797	31.4442	78.159	74.4157	43.2354	48.9122	34.9476	32.9228
-6.30103	52.5449	66.1053	82.9062	43.6025	63.6723	76.571	76.3652	68.3192
-6	59.3618	53.4632	41.0522	70.9531	39.2482	56.9014	46.0446	59.3587	43.4852	57.7088	68.8525	59.5371	70.617	81.2606	74.1551	66.9038	79.4635	117.509	81.607	75.8545	112.648	90.2804	93.47	76.8096	134.646	107.821	101.889	69.5919	82.1469	101.567	122.246	84.3456	20.7918	36.6565	47.6686	24.1182	23.9194	15.7953	17.6812	21.4797	100.086	93.4836	81.0902	71.7609	78.1602	77.7079	92.6556	118.707
-5.30103	1.63847	6.09005	2.34464	3.38225	8.94953	11.4378	6.12787	1.47368	59.6436	70.2014	41.3241	78.9522	74.2937	66.6703	63.1176	81.5269	57.1328	95.6641	77.3922	65.5811	50.3727	111.347	83.2035	57.1473	80.5738	61.4097	27.0278	16.987	62.7232	68.9932	39.2446	57.3422	6.78643	16.2139	18.0363	9.61644	2.38642	6.54839	8.26304	10.0119
-5									56.8395	54.168	54.4733	48.1105	45.394	51.894	33.7802	66.4515	17.3482	23.9852	34.5355	31.9053	11.8914	4.13504	9.67635	6.40111	30.8813	12.7116	7.97805	8.48326	19.4055	10.6582	16.8644	4.01481	3.3949	9.21435	1.46677	16.4367	1.01813	0.978167	0.660358	0.69271	87.534	105.369	68.2014	92.0314	114.231	81.432	70.6936	108.544
-4.30103																																									91.1433	97.7952	71.7161	99.5957	106.826	95.9129	78.2076	86.2213
-4																																									36.7464	38.8622	41.127	56.9147	37.7232	45.27	31.2743	59.7363

## Sheet: mPNET10b
	Sunitinib p.0				Sunitinib p.6				Everolimus p.0				Everolimus p.6				Cabozantinib p.0				Cabozantinib p.6				Pazopanib p.0				Pazopanib p.6				DT p.0				DT p.6				CAPTEM p.0				CAPTEM p.6
-7	40.7226	109.348	34.8413	117.767	91.1941	85.3372	60.521	85.7098	71.3249	97.2727	94.6215	67.0489	85.4081	65.1317	125.704	56.3954	117.733	84.9378	53.7487	103.633	158.034	149.524	105.541	124.347	103.037	107.415	94.4573	98.4284	58.8823	79.4419	99.5803	69.1414	70.3242	108.058	91.1201	96.9652	102.144	105.004	63.4397	117.643
-6.30103	122.252	186.153	82.3552	71.6276	94.9797	75.6291	29.5511	70.4232
-6	169.344	141.902	65.9376	94.7166	64.595	48.4391	41.7501	58.7667	60.0343	87.2892	41.1611	93.1203	76.6972	98.6746	43.9519	137.602	93.6371	134.456	141.277	87.4046	49.591	110.784	196.548	89.3684	79.924	92.7712	110.93	107.359	54.7798	32.5202	83.6057	56.5684	36.8109	15.7142	33.3542	10.2093	34.9914	21.4715	18.5306	51.2156	92.0189	69.694	126.399	50.0996	99.0582	114.743	71.5282	99.384
-5.30103	32.0808	47.5958	84.8223	79.3775	17.1708	22.9248	16.4285	32.2875	5.11734	30.3029	27.9543	39.6064	39.2223	38.192	37.8135	28.7212	61.9389	81.6368	89.7486	97.2974	88.6375	99.3619	59.9857	61.9528	88.4222	35.5568	35.9147	56.9698	17.4877	30.1492	25.7312	16.5085	12.5975	17.2772	7.34347	6.73136	18.6115	20.1453	8.23409	19.4608
-5									4.24175	14.1768	15.9616	22.6737	9.82823	4.87533	20.3126	3.67752	35.2246	33.2916	25.3014	41.9047	45.9325	42.9463	60.4539	20.3326	17.2379	38.6003	36.5109	31.6187	0.452502	5.12026	9.73806	5.37578	6.78155	5.51999	7.82961	38.8418	8.58639	2.83749	6.0008	23.9594	31.8412	66.8689	221.133	91.135	87.2729	124.965	85.5015	87.5069
-4.30103																																									14.7398	221.611	139.601	71.7959	115.879	132.507	81.5122	106.899
-4																																									72.925	109.725	62.3721	35.111	75.3778	80.3045	82.9122	57.3141

## Sheet: mPNET10c
	Sunitinib p.0				Sunitinib p.6				Everolimus p.0				Everolimus p.6				Cabozantinib p.0				Cabozantinib p.6				Pazopanib p.0				Pazopanib p.6				DT p.0				DT p.6				CAPTEM p.0				CAPTEM p.6
-7	83.3319	43.1123	107.096	98.465	102.135	115.53	112.409	72.8356	38.0082	21.1085	56.8061	15.593	29.9408	59.3345	40.7974	74.8421	81.9798	65.5748	89.2016	37.6355	79.6537	51.5825	48.8982	44.6117	103.037	107.415	94.4573	98.4284	88.6764	100.806	76.3453	104.068	88.8391	127.077	115.926	128.337	63.5494	86.6821	123.911	93.0699
-6.30103	43.246	37.7545	53.1426	67.9604	27.2559	48.0811	32.6362	19.8035
-6	23.3531	10.5884	26.36	27.1421	58.5584	32.1111	29.806	38.6307	26.7148	55.6798	25.8152	53.5936	35.833	48.1567	48.0219	72.8477	90.7092	27.8188	59.0355	25.801	62.7862	97.4625	41.1623	41.2563	79.924	92.7712	110.93	107.359	102.428	69.8694	92.4227	78.6907	19.9579	29.3479	32.0152	39.7268	62.8617	54.9083	20.1204	38.8515	75.9881	91.0058	76.953	83.9241	79.7567	93.5809	94.8699	95.0765
-5.30103	27.4978	25.7313	21.3608	43.0552	9.91687	8.88173	4.68916	0.983131	5.17983	14.4626	17.871	67.2204	21.4197	45.956	47.8197	42.2566	57.6486	29.8517	61.0813	27.1883	26.9522	29.0309	44.8633	32.9483	88.4222	35.5568	35.9147	56.9698	64.7457	63.2744	26.8197	37.4429	26.8194	25.1361	22.6793	19.6367	5.40114	16.686	16.3487	39.7765
-5									8.58657	23.041	17.4361	22.5175	23.0653	31.7529	45.8847	21.3444	47.5592	44.8862	29.2974	24.523	41.2529	24.1991	12.6096	28.442	17.2379	38.6003	36.5109	31.6187	3.98453	33.1949	55.6559	39.7665	21.081	15.1222	14.5749	36.5629	0.717147	11.0941	6.32962	5.88594	163.072	97.7902	103.764	91.3072	105.523	99.6238	92.8387	88.5812
-4.30103																																									75.2024	60.1552	121.078	102.577	98.6223	134.03	104.814	83.8719
-4																																									85.6228	77.5987	66.1101	57.2836	95.5649	38.2465	62.7981	37.4014

## Sheet: mPNET10d
	Sunitinib p.0				Sunitinib p.6				Everolimus p.0				Everolimus p.6				Cabozantinib p.0				Cabozantinib p.6				Pazopanib p.0				Pazopanib p.6				DT p.0				DT p.6				CAPTEM p.0				CAPTEM p.6
-7	101.739	71.6745	70.5824	60.774	72.9953	117.394	90.2831	46.8141	92.0122	50.8807	73.2958	75.7183	83.701	63.3945	96.9023	92.0169	91.524	65.08	63.8482	77.8477	64.7062	93.7863	86.2598	75.8043	135.616	49.918	69.814	138.251	110.953	113.893	110.535	92.4785	64.919	143.256	66.2172	81.8052	107.078	95.6064	122.504	78.5034
-6.30103	84.5147	73.6237	70.8959	53.9382	108.531	82.04	84.8134	67.9632
-6	69.9895	99.1084	56.3253	68.3836	41.6848	59.6216	84.0284	61.2726	88.9746	52.3686	56.3105	86.3658	53.0814	61.7485	89.3743	98.3022	77.1545	69.763	49.0811	65.2262	62.4754	73.2523	52.7888	91.5477	31.658	44.8935	56.4902	47.3565	37.2247	36.9198	43.3285	72.2824	89.0867	64.8029	74.8952	71.0566	68.6978	85.2043	108.756	91.0678	98.08	74.9256	96.3158	98.5581	93.4851	85.8227	134.841	82.5445
-5.30103	13.2378	10.4524	7.55074	16.6481	2.85572	5.0651	3.3633	6.21952	67.9795	71.843	71.2533	58.646	47.6456	78.6346	53.7855	76.5918	26.0596	43.6653	57.3833	62.0119	36.6352	54.3492	59.0779	59.6302	25.0755	36.9076	44.0038	64.7046	36.4499	56.8681	40.4279	48.4518	46.7212	131.829	70.6501	67.0069	84.1811	71.0123	85.2623	73.5461
-5									36.6141	59.096	65.0792	66.1758	42.6631	66.6893	46.4333	48.1866	24.0662	24.6438	30.4174	38.5242	31.7235	29.8502	26.4592	37.1421	27.2276	30.3518	39.1195	44.6107	42.5843	49.031	40.3599	20.94	100.268	47.5529	74.7689	98.4288	91.5695	39.3078	50.4069	85.8582	90.2611	60.6694	70.3411	110.459	120.398	88.1117	102.871	87.1636
-4.30103																																									132.357	51.8943	94.0314	49.9828	87.2694	77.85	98.2829	82.1718
-4																																									79.5675	69.1196	78.2647	48.0009	55.0187	64.7617	50.6946	44.9707

## Sheet: PNET11
	Sunitinib p.0				Sunitinib p.6				Everolimus p.0				Everolimus p.6				Cabozantinib p.0				Cabozantinib p.6				Pazopanib p.0				Pazopanib p.6				DT p.0				DT p.6				CAPTEM p.0				CAPTEM p.6
-7	101.931	140.227	165.687	100.083	99.6182	136.633	135.683	134.533	82.8167	151.542	181.293	125.964	117.234	79.7406	82.1993	94.036	135.667	159.244	102.446	115.855	38.3011	79.2198	123.104	146.126	100.738	109.273	74.3918	131.923	95.5608	142.989	118.279	89.7506	74.6847	74.6063	114.205	126.443	93.7272	106.64	137.025	86.6773
-6.30103	52.7283	40.9677	72.0087	63.2916	84.9379	75.4852	83.109	69.0356
-6	13.3716	14.858	24.4349	14.1975	27.1352	30.1722	20.0028	51.1876	4.77028	16.5141	97.7015	37.4691	16.856	50.2402	76.5181	30.5613	157.255	79.0456	110.39	79.4266	40.1618	32.7038	139.017	141.507	18.3119	12.393	17.7101	23.9185	25.686	25.2911	31.1913	44.1668	10.9525	10.5211	5.00946	37.3093	5.64437	13.9867	7.84696	13.0289	127.604	77.623	123.476	104.553	117.908	108.173	102.702	143.008
-5.30103	1.94759	1.09959	10.9385	2.22239	48.9594	19.5412	29.5404	28.9107	20.4492	18.8561	19.2608	98.6746	35.0928	54.6461	43.8896	49.6311	33.1408	39.2447	41.1061	36.5769	60.5607	35.3094	32.5958	51.9532	39.5638	15.1961	16.255	11.4319	32.2768	31.3105	21.5744	35.8128	1.80571	4.29795	3.31251	10.9064	20.7834	6.31887	2.44245	12.607
-5	0.318631	0.668865	0.383073	2.24819	3.4805	4.41905	3.29265	4.75179	27.9273	26.2283	29.4368	32.2614	34.9394	61.8248	42.218	35.8389	23.1841	16.128	26.5887	10.7662	49.931	34.4544	25.7215	32.6039	35.2934	12.1791	8.0033	5.77832	23.8777	12.0514	12.5958	23.0196	0.188	0.389783	0.903177	10.8452	1.5954	15.7655	7.49075	4.34602	70.6383	58.8919	73.3778	51.5281	103.802	85.541	55.7104	74.7173
-4.30103																																									67.6388	49.6794	25.7906	42.2666	51.7722	73.9624	57.7394	68.0112
-4																																									30.0284	51.3817	35.0732	15.608	43.4194	55.2911	25.6297	4.62085

## Sheet: GASNET1B
	Sunitinib p.0				Sunitinib p.6				Everolimus p.0				Everolimus p.6				Cabozantinib p.0				Cabozantinib p.6				Pazopanib p.0				Pazopanib p.6				DT p.0				DT p.6				CAPTEM p.0				CAPTEM p.6
-7	79.7979	70.7731	136.201	163.923	120.629	121.395	82.2766	117.83	24.7338	34.7387	42.5912	14.6523	83.6234	89.0224	44.3429	30.8226	22.335	11.059	24.0652	23.2331	50.3331	69.2255	85.0733	79.3879	86.4431	65.9092	117.486	93.3391	67.1243	109.016	89.4669	67.953	76.0533	83.5826	104.429	61.6765	83.1393	81.4409	64.9297	49.7579
-6.30103	74.6825	93.4206	79.0889	97.5727	146.095	111.32	73.8811	154.226	30.0354
-6	62.1281	89.3687	118.117	102.776	128.84	82.0626	98.6415	120.079	18.2861	9.28322	8.54009	12.0427	53.4957	27.0534	28.258	26.3868	15.5653	18.0201	35.4184	15.7884	62.9077	58.9225	60.4854	80.6664	6.80867	90.5398	69.6952	96.2251	80.4007	80.9246	59.3814	75.5021	70.2653	85.5558	68.9117	54.6669	37.908	58.6076	34.0962	20.0758	79.5703	125.804	93.4786	121.022	89.1594	104.341	97.8334	131.892
-5.30103	63.3658	42.8294	48.0925	110.334	112.199	107.746	96.615	101.111	4.53041	28.7376	19.856	31.2945	60.6317	32.211	29.8999	35.4974	18.7232	22.2204	35.8163	22.1613	40.1875	49.9697	50.0909	56.472	65.7421	86.4871	36.3752	72.0974	71.9704	71.3931	83.6656	55.3568	44.8154	36.5825	58.8186	43.7995	31.635	27.853	23.0386	19.4664
-5										2.21763	0.432177	3.84006	52.3902	29.5516	33.2603	34.1516	22.2204	16.4922	14.4206	35.5265	16.0556	30.5322	39.6281	35.56	43.3656	48.6876	67.4324	41.2592	89.6225	61.9063	57.4276	34.2635	24.1088	36.3444	28.4453	15.1411	34.0317	30.2137	23.4012	22.672	63.6455	170.308	87.5498	98.1887	110.427	137.924	98.1848	85.9015
-4.30103																																									96.4399	81.6872	119.526	39.1933	79.5568	75.9954	43.6282	82.9789
-4																																									1.04085	10.5084	27.4805	1.57718	23.2773	47.833	51.5212	42.4967
