# Supplementary material for: Expanded GEP-NET organoid culture for personalized therapy evaluation
Source: Sci Adv. 2026 Jul 24;12(30):eaea4296. doi: 10.1126/sciadv.aea4296 (PMC13398536; doi:10.1126/sciadv.aea4296)
Supplement: Supplementary file 3 — Data S1 to S5 [file sciadv.aea4296_data_s1_to_s5.zip › aea4296_data_s5.xlsx]

## Sheet: Sheet1
Days after Implantation	126	134
P1	14.1372	41.888
P2
Days after Implantation	P1	P2
126	14.1372
134	41.888
141	73.304
148	91.63
153	117.81
161	141.372
167	219.912
171		23.562
174	241.9
177		32.9868
183		73.304
188	322.5
189		125.664
196	368.6
199		230.908
202	490.09
205		256.564
209	490.09
210		282.22
219	612.612
220		435.635
223	673.873
227		659.736
230	725.71
231		725.71
237		979.132
238	791.683
245	879.648
251	879.648
259	1143.54
267	1225.22
273	1327.33
279	1524.72
288	1524.72
293	1524.72
